# Supplementary material for: Rapid Emergence and Evolution of Staphylococcus aureus Clones Harboring fusC-Containing Staphylococcal Cassette Chromosome Elements
Source: Antimicrob Agents Chemother. 2016 Mar 25;60(4):2359–65. doi: 10.1128/AAC.03020-15 (PMC4808225; doi:10.1128/AAC.03020-15)
Supplement: Supplemental material [file AAC.03020-15_zac004165061sd2.xlsx]

## Sheet: Sheet1
Supplementary Table 1. Demographics and genome sequencing information for all bacterial isolates used in this study
Isolate	Location	Year	MRSA/ MSSA	MLST*	Clonal Complex	Fusidic Acid Susceptibility	Sequncing Platform	WGS Format	Source [Reference]
502A	United States	1963	MSSA	5	5	-	-	Complete Assembly	SRA: CP007454-5 [9]
ECT-R2	Sweden	2004-7	MSSA	5	5	-	-	Complete Assembly	SRA: FR714927-9 [10]
ED98	United Kingdom	1996-7	MSSA	5	5	-	-	Complete Assembly	SRA: CP001791.1, CP001782-4 [11]
HOU1444-VR	Brazil	2012	MSSA	5	5	-	-	Complete Assembly	SRA: CP012593-6 [12]
JH1	United States	2000	MRSA	5	5	-	-	Complete Assembly	SRA: CP000736-7 [13]
JH9	United States	2000	MRSA	5	5	-	-	Complete Assembly	SRA: CP000703-4 [13]
Mu3	Japan	1996	MRSA	5	5	-	-	Complete Assembly	SRA: AP009324.1 [14]
Mu50	Japan	1997	MRSA	5	5	-	-	Complete Assembly	SRA: BA000017.4, AP003367.1 [14]
N315	Japan	1982	MRSA	5	5	-	-	Complete Assembly	SRA: BA000018.3, AP003139.1 [8]
SA564	-	-	MSSA	5	5	-	-	Complete Assembly	SRA: CP010890-1 [15]
FCFHV36	Brazil	-	MRSA	105	5	-	-	Complete Assembly	SRA: CP011147.1 [16]
MSSA476 a, d	United Kingdom	1997	MSSA	1	1	-	-	Complete Assembly	SRA: BX571857-8 [4]
MRSA1	United Kingdom	2011/2012	MRSA	149	5	-	-	Reads	ENA: ERR108055 [6]
MRSA2	United Kingdom	2011/2012	MRSA	1	1	-	-	Reads	ENA: ERR108056 [6]
MRSA3	United Kingdom	2011/2012	MRSA	1	1	-	-	Reads	ENA: ERR108057 [6]
MRSA4	United Kingdom	2011/2012	MRSA	149	5	-	-	Reads	ENA: ERR108058 [6]
MRSA5	United Kingdom	2011/2012	MRSA	149	5	-	-	Reads	ENA: ERR108059 [6]
MRSA7	United Kingdom	2011/2012	MRSA	5	5	-	-	Reads	ENA: ERR108061 [6]
MRSA10	United Kingdom	2011/2012	MRSA	5	5	-	-	Reads	ENA: ERR108040 [6]
MRSA13	United Kingdom	2011/2012	MRSA	149	5	-	-	Reads	ENA: ERR108043 [6]
MRSA15	United Kingdom	2011/2012	MRSA	149	5	-	-	Reads	ENA: ERR108045 [6]
MRSA16	United Kingdom	2011/2012	MRSA	45	45	-	-	Reads	ENA: ERR108046 [6]
MRSA17	United Kingdom	2011/2012	MRSA	149	5	-	-	Reads	ENA: ERR108047 [6]
MRSA18	United Kingdom	2011/2012	MRSA	8	8	-	-	Reads	ENA: ERR108048 [6]
Sa_NZ1001	New Zealand	2013	MRSA	1	1	Resistant	Illumina MiSeq	Reads	This Study
Sa_NZ1002	New Zealand	2013	MSSA	1	1	Resistant	Illumina MiSeq	Reads	This Study
Sa_NZ1003	New Zealand	2013	MSSA	1	1	Resistant	Illumina MiSeq	Reads	This Study
Sa_NZ1004	New Zealand	2013	MSSA	1	1	Resistant	Illumina MiSeq	Reads	This Study
Sa_NZ1005	New Zealand	2013	MSSA	1	1	Resistant	Illumina MiSeq	Reads	This Study
Sa_NZ1006	New Zealand	2013	MSSA	1	1	Resistant	Illumina HiSeq	Reads	This Study
Sa_NZAK3	New Zealand	2005	MRSA	5	5	Resistant	PacBio RS-II	Complete Assembly	This Study
Sa_NZ5002	New Zealand	2006	MRSA	5	5	Resistant	Illumina HiSeq	Reads	This Study
Sa_NZ5003	New Zealand	2006	MRSA	149	5	Susceptible	Illumina HiSeq	Reads	This Study
Sa_NZ5004	New Zealand	2006	MRSA	73	5	Susceptible	Illumina HiSeq	Reads	This Study
Sa_NZ5005	New Zealand	2006	MRSA	5	5	Resistant	Illumina HiSeq	Reads	This Study
Sa_NZ5006	New Zealand	2006	MRSA	5	5	Resistant	Illumina HiSeq	Reads	This Study
Sa_NZ5007	New Zealand	2007	MRSA	149	5	Susceptible	Illumina HiSeq	Reads	This Study
Sa_NZ5008	New Zealand	2007	MRSA	5	5	Resistant	Illumina HiSeq	Reads	This Study
Sa_NZ5009	New Zealand	2007	MRSA	5	5	Resistant	Illumina HiSeq	Reads	This Study
Sa_NZ5010	New Zealand	2007	MRSA	5	5	Resistant	Illumina HiSeq	Reads	This Study
Sa_NZ5011	New Zealand	2008	MRSA	5	5	Resistant	Illumina HiSeq	Reads	This Study
Sa_NZ5012	New Zealand	2008	MRSA	5	5	Resistant	Illumina HiSeq	Reads	This Study
Sa_NZ5013	New Zealand	2008	MRSA	5	5	Resistant	Illumina MiSeq	Reads	This Study
Sa_NZ5014	New Zealand	2009	MSSA	5	5	Susceptible	Illumina HiSeq	Reads	This Study
Sa_NZ5015	New Zealand	2009	MSSA	5	5	Susceptible	Illumina HiSeq	Reads	This Study
Sa_NZ5016	New Zealand	2009	MRSA	5	5	Resistant	Illumina MiSeq	Reads	This Study
Sa_NZ5017	New Zealand	2009	MRSA	5	5	Resistant	Illumina MiSeq	Reads	This Study
Sa_NZ5018	New Zealand	2009	MSSA	5	5	Susceptible	Illumina HiSeq	Reads	This Study
Sa_NZ5019	New Zealand	2009	MRSA	5	5	Resistant	Illumina MiSeq	Reads	This Study
Sa_NZ5020	New Zealand	2010	MRSA	5	5	Resistant	Illumina HiSeq	Reads	This Study
Sa_NZ5021	New Zealand	2010	MRSA	5	5	Resistant	Illumina MiSeq	Reads	This Study
Sa_NZ5022	New Zealand	2010	MSSA	5	5	Susceptible	Illumina HiSeq	Reads	This Study
Sa_NZ5023	New Zealand	2010	MRSA	5	5	Resistant	Illumina MiSeq	Reads	This Study
Sa_NZ5024	New Zealand	2011	MRSA	5	5	Resistant	Illumina HiSeq	Reads	This Study
Sa_NZ5025	New Zealand	2011	MRSA	5	5	Resistant	Illumina HiSeq	Reads	This Study
Sa_NZ5026	New Zealand	2011	MRSA	5	5	Resistant	Illumina MiSeq	Reads	This Study
Sa_NZ5027	New Zealand	2011	MRSA	5	5	Susceptible	Illumina MiSeq	Reads	This Study
Sa_NZ5028	New Zealand	2011	MSSA	149	5	Susceptible	Illumina HiSeq	Reads	This Study
Sa_NZ5029	New Zealand	2011	MRSA	5	5	Resistant	Illumina MiSeq	Reads	This Study
Sa_NZ5030	New Zealand	2012	MSSA	5	5	Susceptible	Illumina HiSeq	Reads	This Study
Sa_NZ5031	New Zealand	2012	MSSA	5	5	Susceptible	Illumina HiSeq	Reads	This Study
Sa_NZ5032	New Zealand	2012	MSSA	5	5	Susceptible	Illumina HiSeq	Reads	This Study
Sa_NZ5033	New Zealand	2013	MSSA	835	5	Susceptible	Illumina HiSeq	Reads	This Study
Sa_NZ5034	New Zealand	2013	MSSA	835	5	Susceptible	Illumina HiSeq	Reads	This Study
Sa_NZ5035	New Zealand	2013	MSSA	5	5	Susceptible	Illumina HiSeq	Reads	This Study
Sa_NZ5036	New Zealand	2013	MRSA	5	5	Resistant	Illumina HiSeq	Reads	This Study
Sa_NZ5037	New Zealand	2013	MSSA	5	5	Susceptible	Illumina HiSeq	Reads	This Study
Sa_NZ5038	New Zealand	2013	MRSA	5	5	Resistant	Illumina HiSeq	Reads	This Study
Sa_NZ5039	New Zealand	2013	MRSA	5	5	Resistant	Illumina HiSeq	Reads	This Study
Sa_NZ5040	New Zealand	2013	MSSA	5	5	Susceptible	Illumina HiSeq	Reads	This Study
Abbrevations: MLST, multilocus sequence type; MSSA, methicillin-susceptible Staphylococcus aureus; MRSA, methicillin-resistant S. aureus; WGS, whole genome sequence; SRA, short read archive; ENA, European Nucleotide Archive
* MLST of New Zealand isolates was determined in silico
